# Supplementary material for: Anti-Biofilm and Antibacterial Activities of Cycas media R. Br Secondary Metabolites: In Silico, In Vitro, and In Vivo Approaches
Source: Antibiotics (Basel). 2022 Jul 24;11(8):993. doi: 10.3390/antibiotics11080993 (PMC9394325; doi:10.3390/antibiotics11080993)
Supplement: Supplementary file 1 [file antibiotics-11-00993-s001.zip]

Archive with 1 entries (1 files):
- antibiotics-1821021-supplementary.pdf
